# Supplementary material for: Assessment of the Preventive Effect of L-carnitine on Post-statin Muscle Damage in a Zebrafish Model
Source: Cells. 2022 Apr 11;11(8):1297. doi: 10.3390/cells11081297 (PMC9032104; doi:10.3390/cells11081297)
Supplement: Supplementary file 1 [file cells-11-01297-s001.zip]

Archive with 1 entries (1 files):
- cells-1617466-supplementary.pdf
